# Supplementary material for: Early Detection of Acute Kidney Injury After Congenital Heart Surgery—Using Urine Proteomics to Identify New Biomarker Candidates: A Prospective Clinical Study
Source: J Clin Med. 2025 Nov 20;14(22):8253. doi: 10.3390/jcm14228253 (PMC12653219; doi:10.3390/jcm14228253)
Supplement: Supplementary file 1 [file jcm-14-08253-s001.zip]

Archive with 7 entries (6 files):
- Supplemental/
- Supplemental/.DS_Store
- __MACOSX/Supplemental/._.DS_Store
- Supplemental/Supplemental Figure 1.pdf
- __MACOSX/Supplemental/._Supplemental Figure 1.pdf
- Supplemental/98_panel_selection_coloured 2.xlsx
- __MACOSX/Supplemental/._98_panel_selection_coloured 2.xlsx
