# Supplementary material for: Early Detection of Acute Kidney Injury After Congenital Heart Surgery—Using Urine Proteomics to Identify New Biomarker Candidates: A Prospective Clinical Study
Source: J Clin Med. 2025 Nov 20;14(22):8253. doi: 10.3390/jcm14228253 (PMC12653219; doi:10.3390/jcm14228253)
Supplement: Supplementary file 1 [file jcm-14-08253-s001.zip › Supplemental/98_panel_selection_coloured 2.xlsx]

## Sheet: logLFQi_Volcano_KF-nKF_Tx_none-
Supplemental Table 1: Proteinselection
Protein names	log2FC@T0	95 % CI @ T0	P-value @ T0	log2FC @ T1	95 % CI @ T1	P-value @ T1
YIPF3	-0.19104	[-0.96, 0.58]	0.602693	-3.39228	[-6.67, -0.11]	0.0435311
KLK1	-2.46027	[-4.87, -0.05]	0.0463068	-3.39152	[-5.87, -0.91]	0.0102749
PGLYRP1	-0.293314	[-0.98, 0.39]	0.382875	-2.64612	[-5.54, 0.25]	0.0701001
CHMP5	0.0319991	[-0.47, 0.54]	0.896738	-2.63155	[-4.72, -0.54]	0.0168381
CDH17	-1.31983	[-3.18, 0.54]	0.151551	-2.42314	[-3.85, -1]	0.00190935
CD27	-0.458232	[-1.17, 0.25]	0.195073	-2.26752	[-4.39, -0.14]	0.0378914
GGT1	-0.322705	[-0.98, 0.33]	0.31363	-2.24479	[-4.73, 0.24]	0.0730719
MMRN2	-0.771932	[-1.6, 0.05]	0.0653072	-2.18337	[-4.1, -0.27]	0.0281593
OPCML	-0.726021	[-1.61, 0.16]	0.102178	-2.09919	[-4.18, -0.02]	0.0485475
SORL1	-0.537744	[-1.76, 0.69]	0.366666	-2.06317	[-4.08, -0.04]	0.0458537
CADM1	-0.0773924	[-0.7, 0.55]	0.801637	-2.05999	[-4.32, 0.2]	0.0715043
CDHR5	-0.991218	[-2.57, 0.58]	0.197841	-2.0282	[-3.72, -0.33]	0.0218385
WFDC2	0.263938	[-0.38, 0.91]	0.409651	-1.97737	[-4.46, 0.5]	0.10898
MMP9	-0.666764	[-2.24, 0.9]	0.378054	-1.92017	[-3.81, -0.03]	0.0468529
CUBN	-0.353291	[-1.33, 0.62]	0.450526	-1.91802	[-3.89, 0.06]	0.0563719
FBLN5	-0.0413189	[-0.65, 0.57]	0.887746	-1.90976	[-3.53, -0.29]	0.0240627
SDC1	0.329523	[-0.62, 1.28]	0.482135	-1.89631	[-4.24, 0.45]	0.105376
SLITRK1	-0.998682	[-2.6, 0.61]	0.206145	-1.8862	[-3.56, -0.21]	0.0289013
VMO1	-0.797376	[-1.7, 0.11]	0.0793525	-1.87084	[-4.18, 0.44]	0.105618
CILP2	-0.540796	[-1.37, 0.29]	0.186501	-1.84471	[-3.83, 0.14]	0.0668348
EGF	-0.866682	[-1.75, 0.01]	0.0534026	-1.8148	[-3.79, 0.16]	0.069611
HP	-1.01345	[-3.16, 1.14]	0.335853	-1.78829	[-4.25, 0.68]	0.14536
ITM2B	-1.00141	[-2.4, 0.39]	0.146402	-1.77937	[-3.67, 0.11]	0.0629449
CADM2	-0.263382	[-1.34, 0.81]	0.60799	-1.76471	[-3.37, -0.16]	0.0326974
TNFRSF14	0.282101	[-0.37, 0.93]	0.386136	-1.67121	[-4.13, 0.79]	0.167599
ACP2	-0.511062	[-2.02, 1]	0.478197	-1.61552	[-3.36, 0.13]	0.0677531
IL18BP	-0.125964	[-1.13, 0.88]	0.794435	-1.52325	[-3.78, 0.73]	0.17079
CD84	-0.430282	[-1.13, 0.27]	0.2147	-1.51263	[-3.67, 0.64]	0.155726
PRG2	-1.27755	[-2.81, 0.25]	0.0949312	-1.42205	[-3.52, 0.67]	0.168826
HAVCR2	-0.593135	[-1.52, 0.33]	0.190798	-1.41466	[-3.68, 0.85]	0.202872
ADGRB2	-0.957924	[-1.89, -0.03]	0.0440176	-1.38619	[-2.23, -0.54]	0.00233331
GP6	-0.823312	[-1.8, 0.15]	0.0933188	-1.38167	[-3.35, 0.58]	0.155174
DCN	0.390045	[-1.08, 1.86]	0.583912	-1.37933	[-3.4, 0.64]	0.167041
PGLS	0.0905127	[-0.29, 0.47]	0.625108	-1.34943	[-2.82, 0.12]	0.0687835
MZB1	-0.967722	[-1.95, 0.02]	0.05333	-1.3267	[-2.74, 0.08]	0.0634964
IGSF21	-0.72476	[-2.31, 0.86]	0.350198	-1.31856	[-2.41, -0.23]	0.0194054
JCHAIN	-0.984383	[-3.12, 1.16]	0.342103	-1.3176	[-3.37, 0.73]	0.193708
AMY2A	-1.02464	[-2.61, 0.56]	0.189311	-1.30525	[-3.61, 1]	0.250183
PENK	-0.132935	[-1.25, 0.98]	0.806935	-1.29846	[-2.87, 0.27]	0.100065
TNC	-0.346448	[-1.18, 0.48]	0.386791	-1.27417	[-3.19, 0.64]	0.175937
SCNN1G	-0.441348	[-2.01, 1.13]	0.561017	-1.26632	[-2.93, 0.4]	0.128491
PLXDC1	-0.787319	[-1.91, 0.34]	0.157561	-1.22048	[-2.46, 0.02]	0.053674
IGHA1	-1.36933	[-4.08, 1.34]	0.2967	-1.21737	[-3.84, 1.4]	0.338925
ICAM1	-0.440307	[-1.34, 0.46]	0.317757	-1.21182	[-3.32, 0.89]	0.23869
PDCD1LG2	-0.86842	[-2.55, 0.81]	0.288266	-1.19306	[-2.84, 0.46]	0.147795
AXL	-0.162549	[-0.85, 0.52]	0.622404	-1.18492	[-2.88, 0.51]	0.160361
NECTIN4	-0.345143	[-1.07, 0.38]	0.329549	-1.18391	[-3, 0.63]	0.18588
LCAT	-0.584694	[-1.5, 0.33]	0.19961	-1.17718	[-2.84, 0.48]	0.154773
L1CAM	-0.648677	[-1.72, 0.42]	0.219884	-1.16588	[-2.95, 0.62]	0.185721
PIGR	-0.285743	[-1.06, 0.49]	0.447321	-1.15686	[-2.53, 0.22]	0.0935194
APP	-0.284806	[-0.92, 0.35]	0.355581	-1.14457	[-2.83, 0.54]	0.167746
CPVL	-0.162091	[-0.85, 0.53]	0.632278	-1.13052	[-2.96, 0.7]	0.206576
LILRA5	-1.01279	[-2.61, 0.59]	0.196098	-1.10853	[-3.11, 0.89]	0.258496
MUC6	-1.15863	[-2.93, 0.61]	0.185703	-1.07096	[-2.64, 0.5]	0.17121
MELTF	-1.00228	[-2.43, 0.43]	0.156584	-1.06692	[-2.69, 0.55]	0.185039
FCGR3A	-0.636428	[-2.42, 1.15]	0.457863	-1.03828	[-2.56, 0.48]	0.170913
IGSF8	-0.536379	[-1.14, 0.06]	0.0783725	-1.00998	[-1.99, -0.03]	0.0435122
SLC44A2	0.0794084	[-0.74, 0.9]	0.839465	-0.958445	[-2.72, 0.8]	0.267192
CP	-0.116411	[-0.64, 0.41]	0.64975	-0.940385	[-2.11, 0.22]	0.107315
ANXA11	-0.558969	[-2.33, 1.21]	0.506977	-0.937261	[-2.91, 1.03]	0.330082
PROZ	-0.352475	[-1.43, 0.73]	0.502244	-0.91633	[-3.33, 1.5]	0.432993
PCDHGC3	-0.487733	[-1.2, 0.22]	0.169911	-0.872602	[-2.58, 0.84]	0.298603
CRYL1	-0.616817	[-1.36, 0.13]	0.099427	-0.861128	[-2.7, 0.98]	0.336273
NTM	-0.144557	[-0.99, 0.7]	0.728733	-0.839385	[-2.22, 0.54]	0.220065
CSPG4	-0.35607	[-1.06, 0.34]	0.300369	-0.835731	[-3.04, 1.36]	0.432427
FREM2	-0.495902	[-1.31, 0.32]	0.222539	-0.802541	[-2.43, 0.82]	0.315109
MUC20	-0.0821316	[-1.9, 1.74]	0.924965	-0.781861	[-2.35, 0.79]	0.307291
GALNS	0.0156676	[-0.75, 0.78]	0.965945	-0.777287	[-1.89, 0.33]	0.160755
GSTA1	-0.865739	[-2.73, 1]	0.342784	-0.735386	[-2.84, 1.37]	0.469921
ASGR1	0.250395	[-1.24, 1.74]	0.724875	-0.642659	[-1.86, 0.57]	0.284462
MXRA8	-1.02212	[-1.73, -0.32]	0.00654895	-0.626824	[-2.71, 1.46]	0.531096
SERPINA5	-0.898853	[-1.98, 0.18]	0.0969434	-0.582764	[-1.53, 0.36]	0.210898
CHMP4C	-0.899688	[-0.43, 0.84]	0.143708	-0.567257	[-2.23, 0.66]	0.10992
AMY1A	-0.549731	[-1.64, 0.54]	0.300357	-0.544555	[-2.37, 1.28]	0.539866
COL12A1	-0.360931	[-1.35, 0.63]	0.449288	-0.539182	[-1.98, 0.9]	0.442803
SPOCK2	-0.6539	[-1.87, 0.56]	0.27108	-0.478036	[-1.52, 0.56]	0.354101
LAMC1	-0.703471	[-1.95, 0.54]	0.246095	-0.409715	[-2.03, 1.21]	0.60027
FBLN7	-0.443575	[-1.79, 0.9]	0.496707	-0.28882	[-1.9, 1.32]	0.710589
ADGRF5	-0.147341	[-1.61, 1.32]	0.834124	-0.277838	[-1.59, 1.03]	0.660251
HGFAC	-1.70175	[-3.43, 0.02]	0.0527433	-0.186222	[-1.97, 1.6]	0.827916
OIT3	-0.923236	[-2.45, 0.6]	0.214265	-0.151451	[-1.25, 0.95]	0.778369
PIP	-0.386732	[-1.7, 0.93]	0.538572	-0.0754267	[-1.49, 1.34]	0.91231
FZD8	-0.839711	[-2.05, 0.37]	0.16063	0.285627	[-1.27, 1.84]	0.702726
PRDX3	1.0617	[-0.23, 2.35]	0.102066	0.286573	[-1.65, 2.23]	0.758168
ISLR	0.0739262	[-0.66, 0.81]	0.834111	0.744052	[0.06, 1.43]	0.0351799
FABP3	-0.551992	[-1.77, 0.66]	0.355954	0.766782	[-0.58, 2.11]	0.249891
SH3BGRL	1.20421	[0.29, 2.12]	0.0122273	0.912961	[0.04, 1.78]	0.0407351
GLOD4	0.0180449	[-0.81, 0.85]	0.963748	0.940698	[0.15, 1.73]	0.0208673
FABP4	1.69578	[0.21, 3.18]	0.0270249	1.17188	[-0.44, 2.78]	0.144449
CTSZ	0.453254	[-1.16, 2.07]	0.558197	1.37772	[0.45, 2.3]	0.00496457
SKP1	0.445723	[-1.11, 2]	0.551659	1.5088	[0.61, 2.41]	0.0016996
EFNB2	1.47427	[-0.11, 3.06]	0.0664903	1.51005	[-0.02, 3.04]	0.0522485
AGT	0.440996	[-1.05, 1.93]	0.53829	1.63246	[0.33, 2.93]	0.0161305
B2M	0.355285	[-0.65, 1.36]	0.474462	1.81465	[1.17, 2.46]	5.87443e-07
HBG1	-1.11977	[-2.91, 0.67]	0.205827	1.91403	[-0.32, 4.15]	0.0895851
TPM4	0.655608	[-0.81, 2.13]	0.358387	2.18494	[0.99, 3.38]	0.000833405
CA3	-0.287742	[-1.3, 0.72]	0.561023	2.9272	[1.15, 4.71]	0.00242934
CHIT1	-0.0257048	[-1.41, 1.36]	0.968922	3.02502	[1.23, 4.82]	0.00253267
Supplemental Table 1: Displays the selected proteins with significant association to patients individual sCr course across all timepoints ranked by their log2fold change immediatly after cardiac surgery in AKI vs. non-AKI patients. CI = Confidence interval
